# Supplementary material for: The Characteristics, Sources, and Health Risks of Volatile Organic Compounds in an Industrial Area of Nanjing
Source: Toxics. 2024 Nov 29;12(12):868. doi: 10.3390/toxics12120868 (PMC11679105; doi:10.3390/toxics12120868)
Supplement: Supplementary file 1 [file toxics-12-00868-s001.zip]

Archive with 1 entries (1 files):
- toxics-3319311-supplementary.pdf
